# Supplementary material for: NaCl-Induced Dynamic Physiological Response and Growth Stage Sensitivity in Quinoa in Sandy Soils
Source: Plants (Basel). 2025 Nov 28;14(23):3639. doi: 10.3390/plants14233639 (PMC12694062; doi:10.3390/plants14233639)
Supplement: Supplementary file 1 [file plants-14-03639-s001.zip]

Archive with 1 entries (1 files):
- plants-3939273-supplementary.pdf
